# Supplementary material for: Neuroprotective Effects of Davallia mariesii Roots and Its Active Constituents on Scopolamine-Induced Memory Impairment in In Vivo and In Vitro Studies
Source: Pharmaceuticals (Basel). 2023 Nov 14;16(11):1606. doi: 10.3390/ph16111606 (PMC10675602; doi:10.3390/ph16111606)
Supplement: Supplementary file 1 [file pharmaceuticals-16-01606-s001.zip]

Archive with 1 entries (1 files):
- pharmaceuticals-2654394-supplementary.pptx
